# Supplementary material for: The Effect of a New Generation of Ankle Foot Orthoses on Sloped Walking in Children with Hemiplegia Using the Gait Real Time Analysis Interactive Lab (GRAIL)
Source: Bioengineering (Basel). 2024 Mar 16;11(3):280. doi: 10.3390/bioengineering11030280 (PMC10968429; doi:10.3390/bioengineering11030280)
Supplement: Supplementary file 1 [file bioengineering-11-00280-s001.zip]

Archive with 1 entries (1 files):
- bioengineering-2878425-supplementary.pdf
